# Supplementary material for: HS-SPME Gas Chromatography Approach for Underivatized Acrylamide Determination in Biscuits
Source: Foods. 2021 Sep 14;10(9):2183. doi: 10.3390/foods10092183 (PMC8470632; doi:10.3390/foods10092183)
Supplement: Supplementary file 1 [file foods-10-02183-s001.zip]

Archive with 1 entries (1 files):
- foods-1350617-supplementary.pdf
